# Supplementary material for: CADASIL: Migraine, Encephalopathy, Stroke and Their Inter-Relationships
Source: PLoS One. 2016 Jun 16;11(6):e0157613. doi: 10.1371/journal.pone.0157613 (PMC4911105; doi:10.1371/journal.pone.0157613)
Supplement: S1 File — (XLSX) [file pone.0157613.s001.xlsx]

## Sheet: CADASIL_PlosOne
AgeLastReview	AgeatDeath	PresentingFeature	FirstNeurology	FirstNeurologyAge	StrokeTIA	TIA	TIAAgeAtOnset	Stroke	StrokeAgeAtOnset	sex	migraine	migraineAgeAtOnset	migrainewithaura	migrainewithoutaura	aurawithoutheadache	AuraType	EncephalopathicEpisodes	EncephalopathyAgeAtOnset	PrecedingMigraine	EncephSeizure
42	NA	migraine - with aura	Encephalopathy	33	No	No	NA	No	NA	F	Yes	13	YES	NO	NO	visual	Yes	33	YES	Yes
54	NA	TIA	TIA	50	Yes	Yes	50	No	NA	F	Yes	52	NO	NO	YES	sensory	No	NA
51	NA	migraine - with aura	Primary Epilepsy	39	No	No	NA	No	NA	M	Yes	24	YES	NO	NO	sensory dysphasia	No	NA
64	NA	migraine - with aura	Stroke	51	Yes	No	NA	Yes	51	F	Yes	34	YES	NO	NO	visual	No	NA
59	NA	migraine - with aura	Stroke	50	Yes	Yes	55	Yes	50	F	Yes	16	YES	NO	NO	visual	No	NA
44	NA	Other	None	NA	No	No	NA	No	NA	M	No	NA					No	NA
63	NA	migraine - with aura	Stroke	60	Yes	No	NA	Yes	60	F	Yes	18	YES	NO	NO	visual	No	NA
55	NA	migraine - with aura	None	NA	No	No	NA	No	NA	F	Yes	16	YES	NO	NO	sensory visual	No	NA
54	NA	migraine - common	Stroke	27	Yes	No	NA	Yes	27	F	Yes	23	NO	YES	NO		No	NA		9
65	NA	migraine - with aura	TIA	49	Yes	Yes	49	Yes	51	F	Yes	46	YES	NO	NO	sensory	No	NA		9
36	NA	migraine - common	None	NA	No	No	NA	No	NA	M	Yes	12	NO	YES	NO		No	NA		9
58	NA	migraine - with aura	None	NA	No	No	NA	No	NA	M	Yes	40	YES	NO	NO	sensory	No	NA		9
36	NA	migraine - with aura	None	NA	No	No	NA	No	NA	F	Yes	18	YES	NO	NO	dysphasia	No	NA		9
45	NA	migraine - common	None	NA	No	No	NA	No	NA	F	Yes	16	NO	YES	NO		No	NA		9
55	NA	migraine - with aura	None	NA	No	No	NA	No	NA	F	Yes	29	YES	NO	NO	visual	No	NA		9
66	NA	migraine - with aura	None	NA	No	No	NA	No	NA	M	Yes	11	YES	NO	NO	visual	No	NA		9
62	NA	migraine - with aura	None	NA	No	No	NA	No	NA	M	Yes	40	YES	NO	NO	visual	No	NA		9
53	NA	Psychiatric syndrome	None	NA	No	No	NA	No	NA	F	Yes	41	NO	NO	YES	visual	No	NA		9
58	NA	migraine - with aura	None	NA	No	No	NA	No	NA	M	Yes	28	YES	NO	NO	visual	No	NA		9
34	NA	migraine - aura w/o headache	None	NA	No	No	NA	No	NA	M	Yes	20	NO	YES	YES		No	NA		9
51	NA	migraine - aura w/o headache	None	NA	No	No	NA	No	NA	F	Yes	35	YES	NO	YES	visual	No	NA		9
74	NA	TIA	Stroke	52	Yes	Yes	50	Yes	52	F	No	NA					No	NA		9
46	NA	migraine - with aura	Encephalopathy	31	No	No	NA	No	NA	F	Yes	31	YES	NO	NO	visual	Yes	31	NO	No
81	76	Psychiatric syndrome	TIA	65	Yes	Yes	65	No	NA	F	No	NA					No	NA		9
62	NA	migraine - with aura	TIA	36	Yes	Yes	35	No	NA	F	Yes	14	NO	YES	NO		No	NA		9
54	NA	migraine - with aura	Stroke	32	Yes	No	NA	Yes	32	M	Yes	29	YES	NO	NO	sensory	No	NA		9
58	NA	migraine - with aura	None	NA	No	No	NA	No	NA	M	Yes	28	YES	NO	NO	visual	No	NA		9
77	NA	migraine - with aura	Encephalopathy	59	Yes	No	NA	Yes	58	F	Yes	33	YES	NO	NO	sensory confusion	Yes	59	YES	No
57	NA	Psychiatric syndrome	Dementia	41	Yes	Yes	42	No	NA	F	No
51	NA	Psychiatric syndrome	Stroke	40	Yes	No	NA	Yes	40	M	No	NA					No	NA
66	NA	migraine - with aura	None	NA	No	No	NA	No	NA	M	Yes	38	YES	NO	NO	sensory confusion visual	No	NA
72	NA	migraine - with aura	Stroke	46	Yes	Yes	46	Yes	55	M	Yes	10	YES	NO	NO	visual	No	NA		9
46	NA	migraine - with aura	None	NA	No	No	NA	No	NA	M	Yes	13	YES	NO	NO	visual dysphasia	No	NA		9
48	NA	migraine - with aura	None	NA	No	No	NA	No	NA	F	Yes	15	YES	NO	NO	visual confusion	No	NA		9
47	NA	migraine - with aura	Stroke	37	Yes	No	NA	Yes	37	F	Yes	28	YES	NO	NO	visual	No	NA
66	NA	TIA	Stroke	49	Yes	Yes	48	Yes	49	F	No	NA					No	NA
83	NA	migraine - with aura	TIA	56	Yes	Yes	56	No	NA	F	Yes	14	YES	NO	NO	visual sensory dysphasia	No	NA		9
64	NA	migraine - with aura	Encephalopathy	58	No	No	NA	No	NA	F	Yes	12	YES	NO	NO	sensory motor visual	Yes	58	YES	No
32	NA	migraine - with aura	None	NA	No	No	NA	No	NA	M	Yes	18	YES	NO	NO	sensory motor dysphasia	No	NA
68	NA	Stroke	Stroke	52	Yes	No	NA	Yes	52	F	No	NA					No	NA		9
72	NA	migraine - with aura	Stroke	49	Yes	No	NA	Yes	49	F	Yes	25	YES	NO	NO	visual sensory	No	NA		9
52	NA	migraine - common	Stroke	43	Yes	No	NA	Yes	43	F	Yes	38	NO	YES	NO		No	NA
67	NA	Stroke	Stroke	34	Yes	No	NA	Yes	34	M	Yes	34	YES	NO	NO	sensory motor	No	NA		9
49	NA	Stroke	Stroke	48	Yes	No	NA	Yes	48	F	No	NA					No	NA
36	NA	migraine - with aura	None	NA	No	No	NA	No	NA	M	Yes	24	YES	NO	NO	visual confusion	No	NA
74	NA	migraine - with aura	Stroke	66	Yes	Yes	67	Yes	66	M	Yes	39	YES	NO	NO	sensory visual	No	NA
42	42	migraine - aura w/o headache	TIA	33	Yes	Yes	33	Yes	40	F	Yes	25	YES	NO	YES	confusion	No	NA		9
85	NA	Cognitive Decline	Stroke	81	Yes	No	NA	Yes	81	M	No	NA					No	NA		9
54	NA	migraine - with aura	None	NA	No	No	NA	No	NA	F	Yes	37	YES	NO	NO	sensory	No	NA		9
58	NA	migraine - with aura	TIA	53	Yes	Yes	53	No	NA	M	Yes	14	YES	NO	NO	sensory visual	No	NA
68	NA	Cognitive Decline	Dementia	56	No	No	NA	No	NA	F	No	NA					No	NA
72	NA	Stroke	Stroke	45	Yes	No	NA	Yes	45	M	Yes	46	YES	NO	NO	dysphasia	No	NA
55	NA	migraine - with aura	None	NA	No	No	NA	No	NA	M	Yes	25	YES	NO	NO	visual confusion	No	NA
53	NA	migraine - with aura	Stroke	49	Yes	No	NA	Yes	49	M	Yes	13	YES	NO	NO	visual confusion	No	NA
68	NA	migraine - with aura	Stroke	62	Yes	No	NA	Yes	62	F	Yes	42	YES	NO	NO	confusion	No	NA		No
63	NA	migraine - with aura	Encephalopathy	46	Yes	No	NA	Yes	49	M	Yes	37	YES	NO	NO	sensory confusion	Yes	46	YES	No
52	NA	migraine - with aura	Encephalopathy	23	No	No	NA	No	NA	M	Yes	23	YES	NO	NO	dysphasia	Yes	23	YES	No
50	NA	migraine - with aura	TIA	NA	Yes	Yes	37	Yes	47	F	Yes	27	YES	NO	NO	sensory motor	No	NA		9
75	NA	migraine - with aura	Stroke	47	Yes	Yes	47	Yes	47	F	Yes	15	YES	NO	NO	visual dysphasia motor	No	NA		9
54	NA	migraine - with aura	None	NA	No	No	NA	No	NA	M	Yes	48	YES	NO	NO	visual dysphasia	No	NA
56	56	Dementia	Dementia	52	No	No	NA	No	NA	M	No	NA					No	NA		9
51	NA	migraine - with aura	Stroke	33	Yes	No	NA	Yes	33	F	Yes	11	YES	NO	NO	visual sensory	No	NA		9
54	NA	Stroke	Stroke	40	Yes	No	NA	Yes	40	F	No	NA					No	NA		9
55	NA	migraine - with aura	Stroke	48	Yes	No	NA	Yes	48	F	Yes	44	YES	NO	NO	sensory visual dysphasia	No	NA
79	NA	migraine - common	Stroke	59	Yes	No	NA	Yes	59	M	Yes	35	YES	YES	NO	confusion	No	NA		9
60	NA	TIA	TIA	43	Yes	Yes	43	No	NA	M	Yes	47	YES	NO	NO	visual dysphasia	No	NA		9
33	NA	migraine - with aura	None	NA	No	No	NA	No	NA	M	Yes	23	YES	NO	NO	visual sensory	No	NA
72	NA	Psychiatric syndrome	Stroke	61	Yes	No	NA	Yes	61	F	No	NA					No	NA
38	NA	Psychiatric syndrome	None	NA	No	No	NA	No	NA	F	No	NA					No	NA		No
53	NA	migraine - with aura	Encephalopathy	34	No	No	NA	No	NA	M	Yes	29	YES	NO	NO	sensory visual motor	Yes	35	YES	Yes
52	NA	migraine - common	Stroke	41	Yes	No	NA	Yes	41	M	Yes	18	NO	YES	NO		No	NA
63	NA	Stroke	Stroke	53	Yes	No	NA	Yes	53	F	No	NA					No	NA
59	NA	Stroke	Stroke	51	Yes	No	NA	Yes	51	M	No	NA					No	NA
46	NA	Stroke	Stroke	43	Yes	No	NA	Yes	43	M	No	NA					No	NA
40	NA	migraine - with aura	Stroke	38	Yes	No	NA	Yes	38	M	Yes	28	YES	NO	NO	sensory visual	No	NA
73	NA	Cognitive Decline	Dementia	67	No	No	NA	No	NA	F	No	NA					No	NA
69	NA	migraine - with aura	TIA	41	Yes	Yes	41	Yes	43	F	Yes	5	YES	NO	NO	sensory	No	NA		9
69	NA	Stroke	Stroke	45	Yes	No	NA	Yes	45	F	No	NA					No	NA		9
50	NA	TIA	TIA	39	Yes	Yes	39	No	NA	M	Yes	40	NO	NO	YES	visual	No	NA
77	NA	migraine - with aura	Encephalopathy	37	No	No	NA	No	NA	F	Yes	23	YES	NO	NO	visual sensory	Yes	38	YES	Yes
50	NA	migraine - with aura	Encephalopathy	29	No	No	NA	No	NA	F	Yes	24	YES	NO	NO	sensory dysphasia visual	Yes	29	YES	Yes
52	NA	migraine - with aura	None	NA	No	No	NA	No	NA	M	Yes	40	YES	NO	NO	sensory motor visual	No	NA
51	NA	migraine - aura w/o headache	None	NA	No	No	NA	No	NA	M	Yes	46	YES	NO	NO	sensory motor visual dysphasia	No	NA
56	NA	migraine - with aura	None	NA	Yes	No	NA	Yes	37	F	Yes	13	YES	NO	NO	visual sensory motor	No	NA		9
51	NA	Stroke	Stroke	40	Yes	Yes	40	Yes	48	M	No	NA					No	NA
77	NA	TIA	TIA	55	Yes	Yes	55	No	NA	M	No	NA					No	NA
66	NA	migraine - with aura	None	NA	No	No	NA	No	NA	M	Yes	59	YES	NO	NO	visual dysphasia	No	NA
54	NA	migraine - with aura	Stroke	38	Yes	No	NA	Yes	38	F	Yes	24	YES	NO	NO	motor sensory	No	NA		9
55	NA	migraine - with aura	None	NA	No	No	NA	No	NA	F	Yes	39	YES	NO	NO	sensory dysphasia visual	No	NA
69	NA	migraine - with aura	None	NA	No	No	NA	No	NA	F	Yes	53	YES	NO	NO	sensory	No	NA
52	NA	Other	Other	49	No	No	NA	No	NA	F	No	NA					No	NA
69	NA	migraine - aura w/o headache	Stroke	61	Yes	No	NA	Yes	61	F	Yes	10	YES	NO	NO	dysphasia	No	NA
40	NA	migraine - with aura	None	NA	No	No	NA	No	NA	F	Yes	29	YES	NO	NO	sensory visual dysphasia	No	NA
56	NA	migraine - with aura	Stroke	50	Yes	No	NA	Yes	50	F	Yes	13	YES	NO	NO	sensory visual	No	NA
63	NA	Stroke	Stroke	39	Yes	No	NA	Yes	39	M	Yes	52	YES	NO	NO	motor	No	NA
46	NA	migraine - with aura	Encephalopathy	44	No	No	NA	No	NA	M	Yes	26	YES	NO	NO	visual sensory dysphasia	Yes	44	YES	9
48	NA	migraine - with aura	None	NA	No	No	NA	No	NA	M	Yes	35	YES	NO	NO	sensory visual	No	NA
54	NA	Cognitive Decline	Dementia	43	Yes	Yes	40	Yes	40	F	No	NA					No	NA
67	NA	migraine - aura w/o headache	None	NA	No	No	NA	No	NA	F	Yes	38	YES	NO	NO	sensory confusion	No	NA
33	NA	migraine - common	None	NA	No	No	NA	No	NA	F	Yes	17	NO	YES	NO		No	NA
52	NA	migraine - with aura	None	NA	No	No	NA	No	NA	F	Yes	5	YES	NO	NO	visual sensory motor dysphasia	No	NA
50	NA	migraine - with aura	Stroke	36	Yes	No	NA	Yes	36	F	Yes	35	YES	NO	NO	sensory visual	No	NA		9
49	NA	migraine - with aura	None	NA	No	No	NA	No	NA	M	Yes	25	YES	NO	NO	sensory visual dysphasia	No	NA
51	NA	migraine - with aura	None	NA	No	No	NA	No	NA	M	Yes	42	YES	YES	NO	sensory dysphasia	No	NA
54	NA	Stroke	Stroke	35	Yes	Yes	NA	Yes	35	M	Yes	37	YES	NO	NO	sensory motor	Yes	38	YES	No
52	NA	migraine - aura w/o headache	None	NA	No	No	NA	No	NA	F	Yes	28	NO	NO	YES	sensory dysphasia	No	NA		9
63	NA	migraine - with aura	Stroke	45	Yes	No	NA	Yes	45	F	Yes	15	YES	NO	NO	visual sensory motor dysphasia	No	NA		9
47	NA	migraine - aura w/o headache	None	NA	No	No	NA	No	NA	F	Yes	14	NO	NO	YES	sensory visual dysphasia	No	NA
74	NA	migraine - with aura	Stroke	44	Yes	No	NA	Yes	44	F	Yes	32	YES	NO	NO	visual sensory	Yes	59	NO	No
45	NA	Stroke	Stroke	39	Yes	No	NA	Yes	39	M	No	NA					No	NA
76	NA	migraine - with aura	TIA	60	Yes	Yes	60	No	NA	F	Yes	56	YES	NO	NO	visual sensory	No	NA		9
59	NA	migraine - with aura	None	NA	No	No	NA	No	NA	M	Yes	31	YES	NO	NO	sensory motor	No	NA		9
66	NA	migraine - with aura	None	NA	No	No	NA	No	NA	F	Yes	57	YES	NO	NO	sensory visual	No	NA
66	NA	migraine - with aura	Stroke	64	Yes	No	NA	Yes	64	F	Yes	36	YES	NO	NO	sensory	No	NA
69	NA	TIA	Stroke	53	Yes	Yes	36	Yes	53	M	No	NA					No	NA		9
75	NA	migraine - with aura	None	NA	No	No	NA	No	NA	M	Yes	61	YES	NO	NO	visual	No	NA
51	NA	Psychiatric syndrome	None	NA	No	No	NA	No	NA	F	Yes	28	YES	NO	NO	visual motor	No	NA		9
72	NA	Stroke	Stroke	56	Yes	No	NA	Yes	56	F	No	NA					No	NA		9
58	58	migraine - with aura	TIA	46	Yes	Yes	46	Yes	55	F	Yes	46	YES	NO	NO	sensory visual dysphasia	No	NA		9
66	NA	TIA	TIA	63	Yes	Yes	63	No	NA	M	No	NA					No	NA
60	NA	migraine - with aura	None	NA	No	No	NA	No	NA	F	Yes	35	YES	NO	NO	dysphasia visual	No	NA
64	NA	migraine - with aura	Spastic Paraparesis	65	No	No	NA	No	NA	M	Yes	54	YES	NO	NO	sensory confusion	No	NA	YES	9
61	NA	migraine - with aura	None	NA	No	No	NA	No	NA	F	Yes	17	YES	NO	NO	confusion visual	No	NA
44	NA	migraine - with aura	None	NA	No	No	NA	No	NA	F	Yes	32	YES	NO	NO	sensory	No	NA
73	NA	Stroke	Stroke	53	Yes	No	NA	Yes	53	M	Yes	53	YES	NO	NO	sensory visual	No	NA
56	NA	Psychiatric syndrome	None	NA	No	No	NA	No	NA	M	No	NA					No	NA
33	NA	migraine - with aura	None	NA	No	No	NA	No	NA	F	Yes	12	YES	YES	NO	motor sensory confusion dysphasia	No	NA
49	NA	migraine - with aura	None	NA	No	No	NA	No	NA	M	Yes	38	YES	NO	NO	sensory visual	No	NA		No
69	69	Psychiatric syndrome	Stroke	53	Yes	No	NA	Yes	53	F	No	NA					No	NA		9
62	NA	migraine - with aura	None	NA	No	No	NA	No	NA	F	Yes	27	YES	NO	NO	visual sensory	No	NA
58	NA	migraine - with aura	Stroke	42	Yes	No	NA	Yes	41	F	Yes	18	YES	NO	NO	sensory motor	No	NA		9
70	NA	Stroke	Stroke	54	Yes	No	NA	Yes	54	F	No	NA					No	NA
65	NA	TIA	Other	54	Yes	Yes	34	Yes	64	M	No	NA					No	NA
48	NA	Stroke	Stroke	42	Yes	No	NA	Yes	42	F	No	NA					No	NA
60	NA	Stroke	Stroke	36	Yes	No	NA	Yes	36	M	No	NA					No	NA
53	NA	migraine - with aura	Encephalopathy	42	No	No	NA	No	NA	F	Yes	41	YES	NO	NO	sensory motor	Yes	42	YES	No
49	NA	migraine - with aura	TIA	27	Yes	Yes	27	Yes	38	M	Yes	18	YES	NO	NO	sensory visual dysphasia	Yes	38		Yes
45	NA	Encephalopathy	Stroke	40	Yes	No	NA	Yes	40	M	No	NA					Yes	25	NO	No
61	NA	migraine - with aura	Encephalopathy	59	No	No	NA	No	NA	F	Yes	28	YES	NO	YES	sensory visual dysphasia	Yes	59	NO	Yes
48	NA	Stroke	Stroke	39	Yes	No	NA	Yes	39	M	No	NA					No	NA
69	NA	migraine - with aura	Encephalopathy	53	No	No	NA	No	NA	F	Yes	30	YES	NO	NO	visual	Yes	53	NO	No
47	NA	migraine - with aura	None	NA	No	No	NA	No	NA	M	Yes	24	YES	NO	NO	sensory visual	No	NA		9
55	NA	Stroke	Stroke	53	Yes	No	NA	Yes	53	F	No	NA					No	NA
69	NA	migraine - with aura	Stroke	53	Yes	Yes	57	Yes	53	M	Yes	48	YES	NO	NO	visual	No	NA
60	NA	Stroke	Stroke	41	Yes	No	NA	Yes	41	M	No	NA					No	NA		9
68	NA	Stroke	Stroke	50	Yes	No	NA	Yes	50	M	No	NA					No	NA		9
74	NA	Stroke	Stroke	48	Yes	Yes	48	Yes	48	M	No	NA					No	NA
39	NA	migraine - with aura	None	NA	No	No	NA	No	NA	M	Yes	24	YES	NO	NO	sensory	No	NA
60	NA	migraine - with aura	Stroke	33	Yes	No	NA	Yes	33	M	Yes	28	YES	NO	NO	sensory motor	No	NA		9
46	NA	migraine - with aura	Stroke	31	Yes	No	NA	Yes	31	F	Yes	28	YES	NO	NO	sensory motor dysphasia	No	NA		9
74	NA	TIA	TIA	45	Yes	Yes	45	No	NA	M	Yes	46	YES	NO	NO	sensory	No	NA
56	NA	migraine - with aura	Encephalopathy	34	No	No	NA	No	NA	F	Yes	14	YES	NO	NO	sensory visual	Yes	34	YES	Yes
52	NA	migraine - with aura	TIA	35	Yes	Yes	35	Yes	51	F	Yes	34	YES	NO	NO	sensory visual	No	NA		9
60	NA	migraine - aura w/o headache	Stroke	41	Yes	No	NA	Yes	41	M	Yes	28	YES	NO	YES	visual sensory	No	NA		9
62	NA	migraine - with aura	Stroke	43	Yes	No	NA	Yes	43	M	Yes	33	YES	NO	NO	sensory motor	No	NA		9
51	NA	migraine - common	TIA	38	Yes	Yes	38	No	NA	F	Yes	25	NO	YES	NO		No	NA		9
58	58	migraine - with aura	Stroke	41	Yes	No	NA	Yes	41	M	Yes	31	YES	NO	NO	motor	No	NA		9
23	NA	migraine - with aura	None	NA	No	No	NA	No	NA	F	Yes	19	YES	NO	NO	sensory	No	NA
69	69	migraine- with aura	None	NA	No	No	NA	No	NA	M	Yes	46	NO	NO	YES	sensory motor confusion	No	NA
47	NA	migraine - with aura	TIA	26	Yes	Yes	26	Yes	29	M	Yes	24	YES	NO	NO	sensory motor visual	No	NA		9
63	NA	migraine - aura w/o headache	None	NA	No	No	NA	No	NA	F	Yes	48	YES	NO	NO	sensory confusion visual	No	NA
54	NA	migraine - with aura	None		No	No	NA	No	NA	F	Yes	17	YES	NO	NO	sensory visual dysphasia	No
48	NA	Stroke	Stroke	41	Yes	No	NA	Yes	41	M	Yes	41	NO	YES	NO		No	NA
53	NA	Psychiatric syndrome	Other	47	Yes	No	NA	Yes	52	F	Yes	47	YES	NO	NO	sensory dysphasia	No	NA
64		Stroke	Stroke	61	Yes	No	NA	Yes	61	M	No	NA					No	NA
33	NA	migraine - with aura	Encephalopathy	19	No	No	NA	No	NA	M	Yes	19	YES	NO	NO	dysphasia sensory confusion visual	Yes	19	YES	Yes
62	NA	migraine - with aura	Stroke	50	Yes	No	NA	Yes	50	M	Yes	32	YES	NO	NO	visual confusion	No	NA
58	NA	migraine - aura w/o headache	Primary Epilepsy	30	Yes	Yes	NA	Yes	40	M	Yes	30	YES	NO	YES	sensory visual	No	NA		9
48	NA	migraine - common	None	NA	No	No	NA	No	NA	F	Yes	13	YES	NO	YES	visual sensory confusion	No	NA		9
53	NA	Psychiatric syndrome	None	NA	No	No	NA	No	NA	F	Yes	43	NO	YES	NO		No	NA
48	NA	Stroke	Stroke	42	Yes	No	NA	Yes	42	M	No	NA					No	NA
51	NA	migraine - with aura	None	NA	No	No	NA	No	NA	F	Yes	15	YES	NO	NO	visual sensory dysphasia	No	NA
47	NA	migraine - with aura	None	NA	No	No	NA	No	NA	F	Yes	41	YES	NO	NO	visual sensory dysphasia	No	NA
53	NA	Stroke	Stroke	52	Yes	No	NA	Yes	52	M	No	NA					No	NA
85	NA	Stroke	Stroke	64	Yes	No	NA	Yes	64	F	No	NA					No	NA		9
53	NA	migraine - common	Stroke	42	Yes	Yes	49	Yes	42	F	Yes	15	NO	YES	NO		No	NA
61	NA	Stroke	Stroke	50	Yes	No	NA	Yes	50	M	No	NA					No	NA
68	NA	migraine - aura w/o headache	Encephalopathy	52	No	No	NA	No	NA	M	Yes	38	NO	NO	YES	sensory visual confusion	Yes	52	YES	No
63	NA	migraine - with aura	None	NA	No	No	NA	No	NA	F	Yes	60	YES	NO	NO	sensory visual dysphasia	No	NA
54	NA	Other	Stroke	48	Yes	No	NA	Yes	48	F	Yes	26	NO	YES	NO		No	NA
67	NA	migraine - with aura	Stroke	59	Yes	No	NA	Yes	59	F	Yes	15	YES	NO	NO	visual confusion	No	NA
42	NA	migraine - with aura	None	NA	No	No	NA	No	NA	F	Yes	20	YES	NO	NO	visual	No	NA
25	NA	migraine - with aura	None	NA	No	No	NA	No	NA	F	Yes	8	YES	NO	NO	visual	No	NA
70	NA	Stroke	Stroke	63	Yes	No	NA	Yes	63	F	No	NA					No	NA
65	NA	Psychiatric syndrome	Stroke	44	Yes	Yes	50	Yes	44	F	Yes	45	YES	NO	NO	dysphasia	No	NA		9
71	NA	migraine - with aura	Stroke	56	Yes	No	NA	Yes	56	F	Yes	15	YES	NO	NO	sensory visual motor	No	NA		9
36	NA	migraine - with aura	Other	22	No	No	NA	No	NA	F	Yes	14	YES	NO	NO	sensory motor visual confusion dysphasia	No	NA	NO	No
64	NA	Primary Epilepsy	Primary Epilepsy	45	No	No	NA	No	NA	F	No	NA					No	NA		9
36	NA	migraine - common	None	NA	No	No	NA	No	NA	F	Yes	25	NO	YES	NO		No	NA
71	NA	migraine - with aura	Stroke	54	Yes	No	NA	Yes	54	M	Yes	21	YES	NO	NO	sensory dysphasia visual	No	NA
56	56	Primary Epilepsy	Stroke	43	Yes	Yes	48	Yes	43	M	No	NA					No	NA
63	NA	Stroke	Stroke	51	Yes	No	NA	Yes	51	M	No	NA					No	NA
59	59	Dementia	Dementia	54	Yes	No	NA	Yes	56	M	No	NA					No	NA		9
68	NA	migraine - aura w/o headache	None	NA	No	No	NA	No	NA	M	Yes	53	NO	NO	YES	dysphasia sensory visual	No	NA		9
62	62	migraine - with aura	Stroke	39	Yes	No	NA	Yes	39	M	Yes	26	YES	NO	NO	dysphasia sensory	No	NA		9
54	NA	Stroke	Stroke	31	Yes	No	NA	Yes	31	M	No	NA					No	NA		9
56	NA	migraine - with aura	Encephalopathy	45	No	No	NA	No	NA	M	Yes	10	YES	NO	NO	sensory visual confusion	Yes	45	YES	No
47	NA	migraine - with aura	None	NA	No	No	NA	No	NA	F	Yes	39	YES	NO	NO	sensory dysphasia	No	NA
50	NA	migraine - with aura	None	NA	No	No	NA	No	NA	F	Yes	35	YES	NO	NO	confusion visual	No	NA
44	NA	Psychiatric syndrome	Stroke	43	Yes	No	NA	Yes	43	M	No	NA					No	NA
60	NA	Psychiatric syndrome	None	NA	No	No	NA	No	NA	F	No	NA					No	NA
68	NA	migraine - with aura	Encephalopathy	30	No	No	NA	No	NA	M	Yes	21	YES	NO	NO	visual sensory	Yes	30	YES	No
72	NA	migraine - with aura	Encephalopathy	54	Yes	No	NA	Yes	62	F	Yes	11	YES	NO	NO	sensory motor visual confusion	Yes	54	YES	No
64	NA	migraine - with aura	Dementia	58	Yes	Yes	57	No	NA	F	Yes	54	YES	NO	NO	visual dysphasia	No	NA
62	NA	migraine - with aura	Stroke	51	Yes	No	NA	Yes	51	F	Yes	11	YES	NO	NO	sensory visual dysphasia	No	NA
57	NA	Psychiatric syndrome	Stroke	51	Yes	No	NA	Yes	51	F	No	NA					No	NA
73	NA	migraine - with aura	Stroke	49	Yes	No	NA	Yes	49	F	Yes	22	YES	NO	NO	visual sensory	No	NA
53	NA	migraine - with aura	None	NA	No	No	NA	No	NA	F	Yes	39	YES	NO	NO	sensory dysphasia	No	NA		9
23	NA	migraine - common	None		No	No	NA	No	NA	F	Yes	18	NO	YES	NO		No	NA
71	NA	migraine - with aura	Stroke	58	Yes	No	NA	Yes	58	F	Yes	38	YES	NO	NO	sensory visual	No	NA
70	NA	Stroke	Stroke	43	Yes	No	NA	Yes	43	F	Yes	40	YES	NO	NO	visual	No	NA		9
54	NA	migraine - with aura	None	NA	No	No	NA	No	NA	F	Yes	37	YES	NO	NO	sensory visual confusion	No	NA		9
71	NA	TIA	TIA	61	Yes	Yes	61	Yes	64	M	No	NA					No	NA
54	NA	Psychiatric syndrome	Primary Psychosis	26	Yes	No	NA	Yes	36	M	No	NA					No	NA		9
54	NA	migraine - with aura	Stroke	49	Yes	No	NA	Yes	49	F	Yes	30	YES	NO	YES	sensory visual dysphasia	No	NA
46	NA	migraine - with aura	None	NA	No	No	NA	No	NA	F	Yes	18	YES	NO	NO	sensory visual dysphasia confusion	No	NA
59	NA	migraine - with aura	None	NA	No	No	NA	No	NA	F	Yes	40	YES	NO	NO	confusion	No	NA
64	NA	Cognitive Decline	None	NA	No	No	NA	No	NA	F	No						No	NA
51	NA	migraine - with aura	Encephalopathy	44	No	No	NA	No	NA	M	Yes	42	YES	NO	NO	visual	Yes	44	NO	No
34	NA	migraine - with aura	Encephalopathy	30	No	No	NA	No	NA	F	Yes	29	YES	NO	NO	sensory	Yes	30	YES	No
37	NA	migraine - common	None	NA	No	No	NA	No	NA	M	Yes	29	NO	YES	NO		No	NA
70	NA	Stroke	Stroke	55	Yes	No	NA	Yes	55	F	No	NA					No	NA		9
45	NA	Stroke	Stroke	32	Yes	No	NA	Yes	32	M	No	NA					No	NA
42	NA	migraine - common	Stroke	28	Yes	No	NA	Yes	28	M	Yes	10	NO	YES	NO		No	NA
31	NA	migraine - common	None	NA	No	No	NA	No	NA	F	Yes	16	NO	YES	NO		No	NA
44	NA	migraine - with aura	Encephalopathy	32	No	No	NA	No	NA	F	Yes	20	NO	NO	YES	sensory visual confusion dysphasia	Yes	32	YES	Yes
60	NA	migraine - aura w/o headache	None	NA	No	No	NA	No	NA	M	Yes	38	YES	NO	YES	sensory visual	No	NA		9
80	NA	migraine - with aura	Stroke	52	Yes	Yes	63	Yes	52	F	Yes	27	YES	NO	NO	sensory confusion	No	NA		9
55	NA	migraine - with aura	Stroke	34	Yes	No	NA	Yes	34	F	Yes	16	YES	NO	NO	sensory visual confusion	No	NA		9
79	NA	migraine - with aura	Encephalopathy	63	Yes	No	NA	Yes	64	F	Yes	52	YES	NO	NO	confusion sensory visual	Yes	63	YES	No
68	NA	Stroke	Stroke	53	Yes	No	NA	Yes	53	F	No	NA					No	NA
39	NA	migraine - with aura	Stroke	26	Yes	No	NA	Yes	26	F	Yes	18	YES	NO	NO	sensory visual	No	NA
65	NA	Stroke	Stroke	50	Yes	No	NA	Yes	50	M	No	NA						NA
54	NA	Migraine - common	Stroke	42	Yes	No	NA	Yes	42	M	Yes	15	NO	YES	NO		No	NA
69	NA	migraine - common	Primary Epilepsy	54	No	No	NA	No	NA	F	Yes	50	NO	YES	NO		Yes	61	YES	9
69	NA	migraine - with aura	Stroke	38	Yes	Yes	NA	Yes	38	F	Yes	38	YES	NO	NO	sensory	No	NA		9
61	NA	migraine - with aura	Stroke	53	Yes	No	NA	Yes	53	F	Yes	21	YES	NO	NO	sensory visual	No	NA
70	NA	migraine - common	None	NA	No	No	NA	No	NA	F	Yes	42	NO	YES	NO		No	NA
55	NA	Psychiatric syndrome	None	NA	No	No	NA	No	NA	F	Yes	44	YES	NO	NO	sensory	No	NA
56	NA	Psychiatric syndrome	None	NA	No	No	NA	No	NA	M	No	NA					No	NA
82	NA	Dementia	Dementia	65	No	No	NA	No	NA	M	No	NA					No	NA		9
58	NA	Stroke	Stroke	43	Yes	No	NA	Yes	43	M	No	NA					No	NA
73	NA	migraine - with aura	None	NA	No	No	NA	No	NA	F	Yes	11	YES	NO	NO	sensory visual	No	NA		9
71	NA	migraine - with aura	None	NA	No	No	NA	No	NA	F	Yes	25	YES	NO	NO	sensory visual	No	NA		No
52	NA	Stroke	Stroke	45	Yes	No	NA	Yes	45	M	No	NA					No	NA
64	NA	Stroke	Stroke	44	Yes	No	NA	Yes	44	M	No	NA					No	NA		9
61	NA	Stroke	Stroke	49	Yes	No	NA	Yes	49	M	No	NA					No	NA
75	NA	Psychiatric syndrome	None	NA	No	No	NA	No	NA	F	Yes	30	NO	NO	YES		No	NA		9
84	NA	migraine - with aura	Stroke	67	Yes	No	NA	Yes	67	F	Yes	25	YES	NO	NO	visual sensory	No	NA		9
55	NA	Stroke	Stroke	39	Yes	Yes	49	Yes	39	M	Yes	49	YES	NO	NO	dysphasia visual motor	No	NA
71	NA	migraine - with aura	Stroke	63	Yes	Yes	64	Yes	63	M	Yes	15	YES	NO	NO	sensory visual	No	NA
63	NA	migraine - with aura	Stroke	57	Yes	No	NA	Yes	57	F	Yes	25	YES	NO	NO	visual	No	NA
45	NA	migraine - aura w/o headache	None	NA	No	No	NA	No	NA	M	Yes	27	YES	NO	YES	sensory visual	No	NA		9
65	NA	TIA	Stroke	44	Yes	Yes	44	Yes	44	M	No	NA					No	NA		9
58	NA	migraine - with aura	Stroke	44	Yes	No	NA	Yes	44	F	Yes	12	YES	NO	NO	sensory motor visual dysphasia	No	NA
35	NA	migraine - common	None	NA	No	No	NA	No	NA	F	Yes	8	YES	YES	NO	sensory motor dysphasia	No	NA
56	56	migraine - common	Stroke	55	Yes	No	NA	Yes	55	F	Yes	18	NO	YES	NO		No	NA
72	NA	migraine - with aura	Stroke	64	Yes	No	NA	Yes	64	F	Yes	22	YES	NO	YES	visual	No	NA
36	NA	migraine - with aura	None	NA				No	NA	M	Yes	34	YES	NO	NO	visual confusion	No	NA
83	NA	migraine - with aura	Stroke	54	Yes	No	NA	Yes	54	M	Yes	11	YES	NO	NO	visual sensory	No	NA		9
57	NA	Psychiatric syndrome	None	NA	No	No	NA	No	NA	F	No	NA					No	NA		9
66	NA	migraine - with aura	Stroke	48	Yes	No	NA	Yes	48	F	Yes	32	YES	NO	NO	motor	No	NA		9
57	NA	Stroke	Stroke	41	Yes	No	NA	Yes	41	F	No	NA					No	NA		9
51	NA	migraine - with aura	Stroke	41	Yes	No	NA	Yes	41	M	Yes	35	YES	NO	NO	visual dysphasia	No	NA
60	NA	migraine - with aura	None	NA	No	No	NA	No	NA	M	Yes	51	YES	NO	NO	visual sensory	No	NA
69	NA	Stroke	Stroke	50	Yes	No	NA	Yes	50	F	No	NA					No	NA
48	NA	migraine - with aura	None	NA	No	No	NA	No	NA	F	Yes	18	YES	NO	NO	sensory visual dysphasia	No	NA
51	NA	TIA	Stroke	40	Yes	Yes	40	Yes	40	M	No	NA					No	NA
51	NA	migraine - with aura	Stroke	47	Yes	No	NA	Yes	47	F	Yes	28	YES	NO	NO	sensory visual	No	NA
45	NA	migraine - with aura	None	NA	No	No	NA	No	NA	F	Yes	25	YES	NO	NO	visual sensory	No	NA		9
58	NA	migraine - aura w/o headache	None	51	No	No	NA	No	NA	M	Yes	51	YES	NO	NO	dysphasia	No	NA
58	NA	migraine - aura w/o headache	None	NA	No	No	NA	No	NA	F	Yes	32	YES	NO	YES	visual sensory	No	NA		9
43	NA	Stroke	Stroke	38	Yes	No	NA	Yes	38	F	Yes	40	NO	NO	YES	visual sensory	Yes	40	NO
50	NA	Stroke	Stroke	45	Yes	No	NA	Yes	45	M	No	NA					No	NA
59	NA	migraine - aura w/o headache	Stroke	49	Yes	No	NA	Yes	49	F	Yes	20	YES	NO	YES	visual dysphasia	No	NA
66	NA	migraine - with aura	TIA	48	Yes	Yes	48	No	NA	F	Yes	30	YES	NO	NO	sensory	No	NA		9
46	NA	migraine - with aura	None	NA	No	No	NA	No	NA	M	Yes	32	YES	NO	NO	sensory	No	NA
76	NA	migraine - aura w/o headache	Dementia	58	No	No	NA	No	NA	M	Yes	53	YES	NO	YES	confusion dysphasia	No	NA		9
80	NA	TIA	Primary Psychosis	62	Yes	Yes	48	No	NA	M	Yes	54	NO	NO	YES	confusion sensory visual	No	NA	YES	9
42	NA	migraine - with aura	Encephalopathy	33	No	No	NA	No	NA	F	Yes	31	YES	NO	NO	sensory visual confusion dysphasia	Yes	33	YES	No
61	NA	migraine - with aura	None	NA	No	No	NA	No	NA	M	Yes	54	YES	NO	NO	confusion dysphasia visual	No	NA
62	NA	migraine - with aura	None	NA	No	No	NA	No	NA	F	Yes	12	YES	NO	NO	visual sensory	No	NA		9
49	NA	migraine - with aura	None	NA	No	No	NA	No	NA	F	Yes	14	YES	NO	NO	sensory visual confusion	No	NA
49	NA	migraine - with aura	Stroke	34	Yes	No	NA	Yes	34	F	Yes	31	YES	NO	YES	visual sensory	No	NA		9
53	NA	migraine - common	TIA	44	Yes	Yes	44	Yes	51	F	Yes	38	NO	YES	NO		No	NA
53	NA	Encephalopathy	Encephalopathy	35	No	No	NA	No	NA	M	Yes	44	YES	NO	NO	sensory visual dysphasia confusion	Yes	35		Yes
59	NA	migraine - with aura	Encephalopathy	51	No	No	NA	No	NA	M	Yes	13	YES	NO	NO	visual dysphasia	Yes	51	YES	No
72	NA	Stroke	Stroke	44	Yes	No	NA	Yes	44	M	No	NA					No	NA		9
47	NA	migraine - with aura	None	NA	No	No	NA	No	NA	F	Yes	13	YES	NO	NO	visual sensory	No	NA		9
68	NA	migraine - with aura	None	NA	No	No	NA	No	NA	F	Yes	10	YES	NO	YES	sensory visual dysphasia	No	NA
66	NA	migraine - with aura	Stroke	50	Yes	No	NA	Yes	50	F	Yes	23	YES	NO	YES	sensory	No	NA		9
56	56	migraine - with aura	Stroke	42	Yes	No	NA	Yes	42	M	Yes	18	YES	NO	NO	sensory	Yes	47	YES	No
79	NA	migraine - with aura	Stroke	50	Yes	No	NA	Yes	50	F	Yes	45	YES	NO	NO	sensory	No	NA		9
59	NA	Stroke	Stroke	39	Yes	No	NA	Yes	39	M	No	NA					No	NA		9
43	NA	migraine - with aura	Stroke	31	Yes	No	NA	Yes	31	M	Yes	29	YES	NO	NO	visual	No	NA
60	NA	migraine - with aura	Stroke	30	Yes	No	NA	Yes	30	F	Yes	20	YES	NO	NO	sensory motor visual	No	NA
42	NA	migraine - common	Primary Psychosis	27	No	No	NA	No	NA	F	Yes	13	NO	YES	NO		No	NA
45	NA	migraine - with aura	None	NA	No	No	NA	No	NA	F	Yes	36	YES	NO	NO	visual sensory confusion	No	NA
52	NA	migraine - with aura	None	NA	No	No	NA	No	NA	M	Yes	30	YES	NO	NO	dysphasia	No	NA
54	NA	migraine - with aura	Stroke	53	Yes	No	NA	Yes	53	F	Yes	15	YES	NO	NO	visual sensory	No	NA
